# Supplementary material for: Which Probiotic Is the Most Effective for Treating Acute Diarrhea in Children? A Bayesian Network Meta-Analysis of Randomized Controlled Trials
Source: Nutrients. 2021 Nov 29;13(12):4319. doi: 10.3390/nu13124319 (PMC8706888; doi:10.3390/nu13124319)
Supplement: Supplementary file 1 [file nutrients-13-04319-s001.zip]

Archive with 1 entries (1 files):
- nutrients-1429194-supplementary.pdf
